# Supplementary material for: Experimental study of seepage-scour failure in geotextile tubes gap with damaged vertical sidewall
Source: PLoS One. 2026 Jul 28;21(7):e0352901. doi: 10.1371/journal.pone.0352901 (PMC13411869; doi:10.1371/journal.pone.0352901)
Supplement: S1 File — All data addressed in this manuscript is available in the supplemental file Data_release. (XLSX) [file pone.0352901.s001.xlsx]

## Sheet: Fig 4-Sand B
Particle diameter（mm）	Finer by mass（%）
0.007	3
0.028	6
0.069	10
0.1	16
0.137	25
0.202	50
0.288	75
0.337	84
0.385	90
0.503	97
0.534	98
1	100

## Sheet: Fig 4-Sand E
Particle diameter（mm）	Finer by mass（%）
0.00011	3
0.002	6
0.004	10
0.01	16
0.036	25
0.15	50
0.3	75
0.38	84
0.42	90
0.6	98
1	100

## Sheet: Fig 11-Sand B
Particle diameter（mm）	Particle diameter（mm）	Particle diameter（mm）	Particle diameter（mm）	Particle diameter（mm）	Finer by mass（%）
Sand B	1cm/s	2cm/s	3cm/s	4cm/s
0.007	0.009	0.01	0.011	0.012	3
0.028	0.05	0.033	0.038	0.04	6
0.069	0.085	0.072	0.079	0.081	10
0.1	0.12	0.137	0.141	0.144	16
0.137	0.145	0.18	0.17	0.19	25
0.202	0.21	0.22	0.229	0.23	50
0.288	0.26	0.27	0.28	0.282	75
0.337	0.31	0.35	0.348	0.351	84
0.385	0.37	0.39	0.394	0.4	90
0.503	0.52	0.51	0.52	0.525	97
0.534	0.54	0.54	0.551	0.55	98
1	1	1	1	1	100

## Sheet: Fig 11-Sand E
Particle diameter（mm）	Particle diameter（mm）	Particle diameter（mm）	Particle diameter（mm）	Particle diameter（mm）	Finer by mass（%）
Sand E	1cm/s	2cm/s	3cm/s	4cm/s
0.00011	0.00012	0.00013	0.00015	0.00014	3
0.002	0.003	0.003	0.003	0.004	6
0.004	0.006	0.005	0.006	0.005	10
0.01	0.02	0.03	0.03	0.03	16
0.036	0.042	0.058	0.085	0.1	25
0.15	0.19	0.27	0.25	0.3	50
0.3	0.31	0.33	0.35	0.37	75
0.38	0.39	0.4	0.41	0.42	84
0.42	0.43	0.44	0.46	0.48	90
0.6	0.615	0.63	0.64	0.68	98
1	1	1	1	1	100
